# Supplementary material for: The HIV latency reversing agent HODHBt inhibits the phosphatases PTPN1 and PTPN2
Source: JCI Insight. 2024 Aug 8;9(18):e179680. doi: 10.1172/jci.insight.179680 (PMC11457865; doi:10.1172/jci.insight.179680)
Supplement: Supporting data values [file jciinsight-9-179680-s108.xlsx]

## Sheet: Fig. 1B
PTPN1
	100μM HODHBt		100μM BIN002
	6/1/22	6/7/22	6/1/22	6/7/22
45	92.8637	60.1751	112.166	71.2308
50	53.5198	48.9474	156.79	74.0602
55	40.4146	43.4434	158.769	77.7558
60	28.4766	39.6538	154.23	63.7462
65	25.0628	30.9241	184.264	63.8724
70	25.4099	30.4146	171.801	74.1871
PTPN2
	100μM HODHBt		100μM BIN002
	3/17/22	6/1/22	3/17/22	6/1/22
45	107.094	105.393	77.7362	102.41
50	114.693	112.967	80.8286	99.0133
55	122.831	130.039	71.3517	101.594
60	148.554	131.683	48.3645	88.3064
65	128.736	145.598	55.8333	93.0779
70	156.251	164.309	48.8721	84.9527
CRKL
	100μM HODHBt			100μM HBt
	3/17/22	4/20/22	5/17/22	3/17/22	4/20/22	5/17/22
45	55.8711	100.341	58.5134	68.0069	65.5416	100.89
50	68.1174	93.6063	68.142	67.3069	98.3748	112.239
55	72.9881	112.969	96.5562	71.2036	92.6869	89.8141
60	76.4463	120.243	69.1817	72.3724	84.6111	65.491
65	82.0242	142.107	104.961	79.724	92.4609	67.6325
70	82.0395	121.817	96.2791	79.576	72.0468	53.3725
STAT5
	100μM HODHBt				100μM HBt
	01/17	01/21	02/07	02/17	01/17	01/21	02/07	02/17
45	90.9294	79.5379	85.9734	84.4531	98.0562	76.8695	75.112	96.7395
50	72.044	63.0158	44.3082	51.4514	64.5776	67.6095	40.2591	62.8043
55	41.039	42.6974	14.977	22.1325	43.3753	37.5383	13.9855	27.1024
60	19.3372	14.9519	9.1047	5.48255	24.7686	22.7565	5.2539	2.68072
65	6.84278	11.5773	7.769	6.03971	3.17214	13.9197	2.67744	1.83455
RPL7A
	100uM BIN001				100uM HBt
	01/17	01/21	02/07	02/17	01/17	01/21	02/07	02/17
45	46.1612	87.4863	70.7431	61.7597	78.6044	74.5125	63.1725	67.6413
50	51.4344	42.4139	35.4121	33.902	49.5698	36.3665	38.586	30.2619
55	32.2404	32.6461	18.3863	14.9274	29.5254	19.2242	17.5507	13.2477
60	7.97687	18.173	10.6116	9.7286	14.3719	6.25397	11.1767	3.58995
65	1.16834	24.7356	9.48018	7.19067	0	0	2.8883	0.426819
Actin
	100uM BIN001				100uM HBt
	9/24	10/4	10/18	01/17	9/24	10/4	10/18	01/17
45	101.99	80.6474	108.135	97.2484	110.046	72.9529	110.365	79.3815
50	85.1855	74.0747	98.934	86.4644	74.2696	66.6979	84.1682	65.3565
55	62.2159	48.0891	82.602	75.8476	74.1249	46.9818	61.3161	60.8122
60	55.2676	40.5311	64.1102	55.9094	65.3715	35.7111	25.3456	37.8767
65	23.2982	19.7559	28.9241	37.7641	48.1212	24.8878	18.0023	17.5253

## Sheet: Fig. 1C
PTPN1
	DMSO			HBt			HODHBt
	3/11	3/18 (1)	3/18 (2)	3/11	3/18 (1)	3/18 (2)	3/11	3/18 (1)	3/18 (2)
	39.8	46.5267	47.6419	80.2	71.334	52.7659	117	71.7949	77.072
PTPN2
	DMSO		HBt		HODHBt
	4/1 (1)	4/1 (2)	4/1 (1)	4/1 (2)	4/1 (1)	4/1 (2)
	52.6887	58.8206	62.0038	60.7626	40.0251	48.8043

## Sheet: Fig. 2A
PTPN1
	μM	HODHBt				HBt
10μM	10	99.0236	100.359	92.8417	117.355	104.32	105.482	103.644	98.7426
50μM	50	92.8234	93.3869	92.2708	103.72	99.5926	103.171	102.604	99.2581
100μM	100	86.4759	86.0056	82.5624	83.9764	98.9263	99.5371	97.217	98.8486
250μM	250	69.0456	70.401	72.4436	72.3224	96.3924	95.3194	97.7084	95.1285
500μM	500	54.8681	56.2127	52.6895	34.9267	92.9694	93.3072	95.5629	94.3721
750μM	750	50.3328	50.6639	46.3631	47.59	99.7696	98.5263	96.9689	99.8667
1000μM	1000	39.2027	39.0973	37.1829	36.6891	96.7181	92.741	91.2824	96.1306
1500μM	1500	29.5064	29.055	26.6507	25.6727	91.1287	95.0019	90.8865	89.3931
PTPN2
	μM	HODHBt				HBt
10μM	10	100.711	102.418	90.4092	95.0128	112.091	121.764	91.1765	101.534
50μM	50	101.992	103.698	92.1995	97.954	108.108	109.104	99.1049	113.811
100μM	100	90.3272	86.4865	87.5959	81.8414	103.272	110.526	110.23	109.974
250μM	250	66.4296	76.2447	66.4962	73.0179	99.5733	98.1508	97.1867	103.581
500μM	500	53.3428	56.6145	48.977	49.2327	96.5861	117.354	101.662	107.545
750μM	750	53.2006	42.9588	39.0026	40.4092	105.121	117.496	87.9795	93.0946
1000μM	1000	37.1266	36.2731	26.9821	28.9003	102.845	107.539	88.6189	94.757
1500μM	1500	25.1778	23.4708	15.7289	17.2634	109.531	91.6074	88.3632	94.5013
IC50s
	PTPN1	PTPN2
20240313	557	479.2
20240314	651.3	620.2

## Sheet: Fig. 2B
PTPN1
μM	DMSO	1mM HODHBt	500μM HODHBt	250μM HODHBt
1	30.2089	10.8422	15.2844	19.5489
5	117.304	45.6333	57.9311	77.0822
10	172.016	79.6733	87.0556	104.158
20	198.718	95.9222	108.638	147.511
30	208.38	107.618	121.309	152.753
40	207.633	112.98	127.336	160.147
50	205.984	112.864	134.473	165.749
60	211.822	117.298	129.462	163.233
PTPN2
μM	DMSO	1mM HODHBt	500μM HODHBt	250μM HODHBt
1	0.122222	0.0711111	0.0622222	0.0911111
5	0.411111	0.155556	0.226667	0.253333
10	0.393333	0.193333	0.288889	0.297778
20	0.677778	0.282222	0.433333	0.42
30	0.795556	0.342222	0.517778	0.564444
40	0.864444	0.384444	0.522222	0.593333
50	0.844444	0.324444	0.557778	0.511111
60	0.922222	0.364444	0.602222	0.686667

## Sheet: Fig. 2C
PTPN1
μM	DMSO	1mM HODHBt	500μM HODHBt	250μM HODHBt
1	0.0331028	0.092232	0.065426	0.0511538
0.2	0.00852483	0.0219138	0.0172619	0.0129732
0.1	0.00581343	0.0125513	0.0114869	0.00960082
0.05	0.00503226	0.0104251	0.0092049	0.00677915
0.0333333	0.00479893	0.00929215	0.00824342	0.0065465
0.025	0.00481618	0.00885112	0.00785327	0.00624428
0.02	0.00485474	0.00886019	0.00743642	0.00603322
0.0166667	0.00472094	0.00852531	0.00772426	0.0061262
PTPN2
μM	DMSO	1mM HODHBt	500μM HODHBt	250μM HODHBt
1	8.18182	14.0625	16.0714	10.9756
0.2	2.43243	6.42857	4.41176	3.94737
0.1	2.54237	5.17241	3.46154	3.35821
0.05	1.47541	3.54331	2.30769	2.38095
0.0333333	1.25698	2.92208	1.93133	1.77165
0.025	1.15681	2.60116	1.91489	1.68539
0.02	1.18421	3.08219	1.79283	1.95652
0.0166667	1.08434	2.7439	1.66052	1.45631

## Sheet: Fig. 3C
pSTAT2+ cells
	D192	D258	D268
DMSO	38.1	8.17	16.3
100μM HODHBt	48	12.2	25.4
10 ng/mL IFNα	76.3	34.6	63.1
HODHBt + IFNα	82.7	35.8	83.4

## Sheet: Fig. 3E
IFNalpha
pg/mL	DMSO			100μM HODHBt			10μM HODHBt			1μm HODHBt
0	0.323	0.295	0.312	0.358	0.366	0.365	0.376	0.346	0.307	0.291	0.299	0.307
1e-06	0.346	0.317	0.323	0.354	0.338	0.331	0.319	0.289	0.312	0.284	0.296	0.322
0.0001	0.431	0.471	0.437	0.491	0.503	0.452	0.435	0.437	0.391	0.419	0.384	0.388
0.01	0.347	0.339	0.371	0.385	0.401	0.332	0.343	0.335	0.322	0.291	0.308	0.342
1	0.703	0.701	0.775	0.769	0.788	0.747	0.69	0.644	0.691	0.668	0.634	0.622
100	1.911	1.893	1.878	2.008	2.042	2.012	1.828	1.804	1.773	1.683	1.659	1.665
10000	2.712	2.725	2.843	2.818	2.772	2.94	2.827	2.904	2.833	2.772	2.734	2.674
IFNbeta
pg/mL	DMSO			100μM HODHBt			10μM HODHBt			1μm HODHBt
0	0.3415	0.3185	0.3085	0.4095	0.3755	0.3695	0.2795	0.3345	0.2765	0.2515	0.2455	0.2855
1e-06	1.0485	0.9345	0.8665	0.9495	0.9245	0.9725	0.8945	0.9065	0.8855	0.8415	0.8195	0.8405
0.0001	0.4985	0.4575	0.4565	0.4865	0.4865	0.4875	0.4405	0.4225	0.4315	0.3945	0.3705	0.4115
0.01	0.5675	0.5035	0.4995	0.5545	0.5325	0.5245	0.5185	0.5135	0.4565	0.4715	0.4175	0.3965
1	0.9205	0.8125	0.7705	0.9095	0.8225	0.8495	0.8005	0.7835	0.7415	0.7575	0.6895	0.6405
100	2.5755	2.5495	2.5595	2.7615	2.6895	2.7335	2.6785	2.5495	2.5985	2.2965	2.2625	2.3235
10000	3.0055	3.0445	3.0915	3.0965	3.0345	3.0445	3.2275	2.9035	3.2215	2.9125	3.0855	2.8035

## Sheet: Fig. 3F
IFNgamma
pg/mL	DMSO			100μM HODHBt			10μM HODHBt			1μM HODHBt
0	0.040167	0.040167	0.048167	0.425167	0.398167	0.413167	0.054167	0.033167	0.034167	0.036167	0.040167	0.040167
1e-07	0.033167	0.031167	0.039167	0.589167	0.617167	0.616167	0.063167	0.055167	0.055167	0.038167	0.032167	0.034167
1e-06	0.100167	0.061167	0.084167	1.16817	1.14717	1.16917	0.254167	0.214167	0.220167	0.084167	0.095167	0.087167
1e-05	0.075167	0.099167	0.090167	1.35617	1.32817	1.21717	0.324167	0.211167	0.222167	0.088167	0.097167	0.100167
0.0001	0.229167	0.216167	0.259167	1.61917	1.59917	1.64217	0.565167	0.516167	0.548167	0.233167	0.343167	0.247167
0.001	0.378	0.338	0.316	1.851	1.887	1.849	0.749	0.746	0.699	0.419	0.382	0.432
0.01	0.779	0.721	0.594	2.178	2.138	2.238	1.209	1.139	1.197	0.839	0.791	0.854
0.1	1.217	1.182	1.161	2.567	2.65	2.453	1.6	1.59	1.592	1.168	1.139	1.134
1	1.484	1.424	1.471	2.744	2.73	2.633	1.957	1.922	1.867	1.488	1.546	1.488
10	2.122	2.027	1.976	2.936	2.828	2.895	2.472	2.416	2.422	2.15	2.138	2.129
100	2.489	2.598	2.484	2.911	3.238	3.012	2.846	2.884	2.845	2.704	2.636	2.592
1000	2.758	2.673	2.713	2.807	2.79	2.868	2.89	2.942	2.983	2.958	2.842	2.853

## Sheet: Fig. 4B
		HODHBt												ABBV-CLS-484
1mM	1000	0.864	0.751	0.831	0.764	0.766	0.888	0.921	0.827	0.823	0.931	0.939	0.939	1.26833	1.39933	1.26333	1.23133	1.28933	1.22133	1.385	1.319	1.315	1.3	1.285	1.278
750μM	750	0.512	0.396	0.377	0.326	0.341	0.387	0.858	0.829	0.87	0.885	0.888	0.886	1.14533	0.987333	0.899333	0.885333	0.853333	0.867333	1.057	1.212	1.027	1.193	1.096	1.011
500μM	500	0.538	0.443	0.384	0.363	0.39	0.399	0.774	0.712	0.738	0.74	0.711	0.725	1.12533	0.869333	0.741333	0.765333	0.709333	0.773333	1.223	1.208	1.203	1.189	1.206	1.226
250μM	250	0.525	0.403	0.36	0.351	0.374	0.381	0.312	0.271	0.276	0.285	0.197	0.311	0.774333	0.821333	0.727333	0.704333	0.746333	0.686333	1.263	1.304	1.277	1.241	1.208	1.33
100μM	100	0.199	0.255	0.253	0.18	0.248	0.252	0.175	0.15	0.139	0.174	0.166	0.183	0.848333	0.676333	0.613333	0.572333	0.589333	0.617333	1.17	1.059	1.053	1.012	1.003	1.048
50μM	50	0.163	0.096	0.069	0.057	0.06	0.093	0.089	0.068	0.08	0.094	0.084	0.125	0.871333	0.711333	0.667333	0.650333	0.608333	0.666333	1.129	1.164	1.18	1.156	1.119	1.045
10μM	10	0.215	0.182	0.167	0.147	0.137	0.111	0.126	0.094	0.088	0.149	0.139	0.181	0.562333	0.610333	0.519333	0.570333	0.568333	0.564333	1.039	0.978	1	0.936	0.917	1.073
1μM	1	0.08	0.039	0.048	0.041	0.039	0.086	0.03	0.028	0.028	0.039	0.033	0.079	0.321333	0.349333	0.464333	0.479333	0.488333	0.485333	0.743	0.693	0.792	0.744	0.73	0.872
500nM	0.5	0.03	0.008	-0.005	0.001	0.002	0.061	0.011	-0.001	-0.003	0.001	0.01	0.036	0.451333	0.459333	0.496333	0.492333	0.456333	0.463333	0.488	0.433	0.528	0.48	0.449	0.583
100nM	0.1	0.001	-0.013	-0.023	-0.019	-0.009	0.044	0.014	-0.007	-0.017	-0.013	-0.022	0.025	0.229333	0.219333	0.223333	0.218333	0.238333	0.324333	0.094	0.074	0.113	0.098	0.117	0.181
1nM	0.001	0.012	-0.011	-0.013	-0.016	-0.002	0.042							0.115333	0.216333	0.107333	0.128333	0.080333	0.079333

## Sheet: Fig. 4C
		HODHBt												ABBV-CLS-484
1mM	1000	0.099	0.067	0.107	0.029	0.056	0.126	-0.286	-0.13	-0.246	0.112	-0.184	-0.016	0.506	0.19	0.174	0.132	0.131	0.14	0.096	0.181	0.23	0.291	0.257	0.177
750μM	750	0.128	0.168	0.096	0.103	0.146	0.086	-0.13	0.022	0.178	0.109	0.285	-0.165	0.558	0.305	0.22	0.144	0.231	0.244	0.433	0.578	0.188	0.394	0.112	0.204
500μM	500	0.186	0.039	0.06	0.084	0.112	0.093	0.161	0.078	0.086	0.114	0.109	0.265	0.379	0.287	0.193	0.213	0.147	0.099	0.102	0.069	0.144	0.017	0.081	0.045
250μM	250	0.197	0.076	0.116	0.162	0.071	0.074	-0.005	0.182	-0.02	-0.027	-0.003	0.081	0.239	0.176	0.094	0.097	0.096	0.086	0.386	0.211	0.171	0.118	0.122	0.131
100μM	100	0.25	0.085	0.104	0.087	0.089	0.087	-0.244	-0.004	0.086	-0.053	-0.166	-0.165	0.405	0.247	0.227	0.191	0.075	0.083	0.3	0.054	0.315	0.188	0.099	0
50μM	50	0.07	0.168	0.158	0.161	0.065	0.054	-0.111	0.036	0.141	0.179	0.053	-0.055	0.146	0.19	0.104	0.241	0.068	0.071	0.261	0.354	0.019	0.086	0.122	0.007
10μM	10	0.047	0.079	0.051	0.16	0.016	0.09	-0.135	0.075	0.079	-0.007	0.178	0.174	0.09	0.08	0.094	0.06	0.035	0.058	0.028	0.057	0.012	0.088	0.024	0.081
1μM	1	0.035	0.053	0.073	0.046	0.02	0.058	0.163	-0.055	0.107	0.153	0.061	-0.03	0.13	0.095	0.095	0.092	0.105	0.081	0.062	0	0.164	0.068	0.161	0.024
500nM	0.5	0.033	0.049	0.046	0.034	0.013	0.056	-0.079	0.189	0.186	0.094	0.062	-0.055	0.076	0.045	0.073	0.06	0.066	0.089	0.183	0.245	0.195	0.278	0.096	-0.029
100nM	0.1	-0.022	0.054	0.028	0.059	-0.018	0.031	-0.135	-0.023	-0.026	0.136	0.035	-0.063	0.105	0.045	0.097	0.095	0.086	0.093	0.234	0.231	0.191	0.113	0.184	0.053
1nM	0.001							-0.069	-0.043	-0.029	0.08	-0.134	-0.089							0.065	-0.028	-0.138	0.117	-0.047	0.002

[truncated: 15 more sheets: Fig. 4D, Fig. 4E, Fig. 4F, Fig. 4G, Fig. 5A, Fig. 5B, Fig. 5C, Fig. 5D, Fig. S3A, Fig. S3B, Fig. S3C, Fig. S3D, Fig. S6, Fig. S7A, Fig. S7B]
